# Supplementary material for: Evaluation of automated malaria diagnosis using the Sysmex XN-30 analyser in a clinical setting
Source: Malar J. 2019 Jan 22;18:15. doi: 10.1186/s12936-019-2655-8 (PMC6341646; doi:10.1186/s12936-019-2655-8)
Supplement: Supplementary file 2 — Additional file 2: Table S1. WB mode data and M scattergrams. Table S2. LM mode data and M scattergrams. Table S3. All modes precision data. [file 12936_2019_2655_MOESM2_ESM.zip]

Archive with 3 entries (3 files):
- Additional file 2, Table S3.xlsx
- Addtional file 2, Table S2 LM mode.xls
- Additional file 2, Table S1 WB mode.xlsx
