# Supplementary material for: Evaluation of automated malaria diagnosis using the Sysmex XN-30 analyser in a clinical setting
Source: Malar J. 2019 Jan 22;18:15. doi: 10.1186/s12936-019-2655-8 (PMC6341646; doi:10.1186/s12936-019-2655-8)
Supplement: Supplementary file 2 — Additional file 2: Table S1. WB mode data and M scattergrams. Table S2. LM mode data and M scattergrams. Table S3. All modes precision data. [file 12936_2019_2655_MOESM2_ESM.zip › Additional file 2, Table S3.xlsx]

## Sheet: Precision_table
Whole blood mode (WB)	RBC (x 106/μL	Mean MI-RBC% (%)	Mean MI-RBC# (x 103/μL)	CV (%) MI-RBC#	Low malaria mode (LM)	RBC (x 106/μL	Mean MI-RBC% (%)	Mean MI-RBC# (x 103/μL)	CV (%) MI-RBC#	Pre-dilute mode (PD)	RBC (x 106/μL	Mean MI-RBC% (%)	Mean MI-RBC# (x 103/μL)	CV (%) MI-RBC#
	1.89	0.0637	1.201	0.035		1.89	0.074	1.4	0.046		1.8	0.071	1.284	0.067
	3.012	0.149	4.485	0.015		3.027	0.1364	4.128	0.015		2.896	0.136	3.931	0.036
	4.52	0.17	7.68	0.01		4.43	0.1717	7.596	0.012		4.13	0.165	6.826	0.024
	4.948	0.199	9.85	0.009		4.953	0.1988	9.846	0.004		4.479	0.198	8.87	0.009
	4.21	0.537	22.586	0.011		4.17	0.5307	22.14	0.006		3.67	0.516	18.963	0.007
	4.6	0.552	25.409	0.007		4.6	0.5494	25.271	0.009		4.24	0.545	23.093	0.013
	4.893	0.983	48.089	0.008		4.928	0.9696	47.783	0.008		4.524	0.962	43.531	0.011
	3.766	1.535	57.82	0.008		3.77	1.5397	58.055	0.004		3.514	1.509	53.008	0.006
	4.567	1.287	58.79	0.012		4.541	1.2754	57.91	0.024		4.232	1.243	52.618	0.006
	2	26.892	538.62	0.008		2.02	26.4201	533.392	0.005		1.98	27.151	537.028	0.004
	Average CV = 1.2% Range (0.8% - 3.5%)					Average CV = 1.3% Range (0.5% - 4.6%)					Average CV = 1.8% Range (0.4% - 6.7%)
