# Supplementary material for: Evaluation of automated malaria diagnosis using the Sysmex XN-30 analyser in a clinical setting
Source: Malar J. 2019 Jan 22;18:15. doi: 10.1186/s12936-019-2655-8 (PMC6341646; doi:10.1186/s12936-019-2655-8)
Supplement: Supplementary file 2 — Additional file 2: Table S1. WB mode data and M scattergrams. Table S2. LM mode data and M scattergrams. Table S3. All modes precision data. [file 12936_2019_2655_MOESM2_ESM.zip › Addtional file 2, Table S2 LM mode.xls]

## Sheet: Comparative data_susp malaria 
Sample No.	Mode	Routine laboratory microscopy % parasite count	Expert microscopy % parasite count	Routine laboratory RDT	Research laboratory RDT	MI-RBC# 10^3/uL	MI-RBC %	Abnormal MI-RBC scattergram (indeterminate)	Abnormal MI-RBC scattergram	Expert microscopy species	XN-30 species 1=correct 2=P. falciparum correct, but P.other incorrect 0= incorrect
10001003	LM	9.2	26.6	POS	POS	924.815	23.6526		1	P.falciparum	2
10001004	LM	2.1	1.53	POS	POS	76.801	1.5738		1	P.falciparum	2
10001005	LM	3.1	2.5	POS	POS	115.092	2.5351		1	P.falciparum	1
10001006	LM	0.8	0.23	POS	POS	7.048	0.1584		1	P.falciparum	2
10001007	LM	2	1.37	POS	POS	60.195	1.4401		1	P.falciparum	1
10001008	LM	-	NOT OBS	NEG	NEG	----	----	1
10001009	LM	-	NOT OBS	NEG	NEG	<LoQ	----
10001010	LM	-	NOT OBS	NEG	NEG	<LoQ	----
10001011	LM	4.33	4.2	POS	POS	138.94	3.8276		1	P.falciparum	1
10001012	LM	-	NOT OBS	NEG	NEG	<LoQ	----
10001013	LM	-	NOT OBS	NEG	NEG	<LoQ	----
10001014	LM	3.8	3.9	POS	POS	219.425	3.9253		1	P.falciparum	1
10001015	LM	1.6	0.25	POS	POS	8.125	0.1464		1	P.falciparum	2
10001016	LM	1.5	1.5	POS	POS	42.147	1.1209		1	P.falciparum	1
10001017	LM	0.1	0.02	POS	POS	0.679	0.0127		1	P.falciparum	1
10001018	LM	-	NOT OBS	NEG	NEG	----	----	1
10001019	LM	-	NOT OBS	NEG	NEG	----	----	1
10001020	LM	-	NOT OBS	NEG	NEG	<LoQ	----
10001021	LM	-	NOT OBS	NEG	NEG	<LoQ	----
10001022	LM	-	NOT OBS	NEG	NEG	<LoQ	----
10001023	LM	0.9	0.23	POS	POS	6.723	0.1303		1	P.falciparum	1
10001024	LM	-	NOT OBS	NEG	NEG	----	----	1
10001025	LM	0.3	0.025	POS	POS	1.443	0.021		1	P.falciparum	1
10001026	LM	0.4	0.18	POS	POS	6.53	0.1384		1	P.falciparum	1
10001027	LM	0.5	0.25	POS	POS	11.487	0.1967		1	P.falciparum	1
10001028	LM	2.3	1.9	POS	POS	72.984	1.6401		1	P.falciparum	1
10001029	LM	1.3	0.075	POS	POS	2.719	0.0506		1	P.falciparum	2
10001030	LM	0.5	0.06	POS	POS	3.429	0.07		1	P.falciparum	1
10001031	LM	0.4	0.28	POS	POS	13.935	0.2685		1	P.falciparum	1
10001032	LM	4.8	6.6	POS	POS	287.23	6.2037		1	P.falciparum	1
10001033	LM	-	NOT OBS	NEG	NEG	<LoQ	----
10001034	LM	-	NOT OBS	NEG	NEG	----	----	1
10001035	LM	1.1	0.038	POS	POS	1.006	0.0205		1	P.falciparum	1
10001036	LM	-	NOT OBS	NEG	NEG	<LoQ	----
10001037	LM	-	NOT OBS	NEG	NEG	<LoQ	----
10001038	LM	-	NOT OBS	NEG	NEG	<LoQ	----
10001039	LM	3.3	3.1	POS	POS	171.105	3.2468		1	P.falciparum	1
10001040	LM	3.9	3.8	POS	POS	158.77	3.727		1	P.falciparum	1
10001041	LM	NOT OBS	NOT OBS	POS	POS	----	----	1
10001042	LM	1.6	0.74	POS	POS	37.425	0.75		1	P.falciparum	1
10001043	LM	1.2	0.088	POS	POS	2.188	0.045		1	P.falciparum	2
10001044	LM	2.3	1	POS	POS	39.481	0.7563		1	P.falciparum	1
10001045	LM	2.1	1.6	POS	POS	70.789	1.3561		1	P.falciparum	1
10001046	LM	0.1	0.01	POS	POS	0.138	0.0032		1	P.falciparum	1
10001047	LM	2.6	0.275	POS	POS	13.451	0.2477		1	P.falciparum	1
10001048	LM	5.3	5.4	POS	POS	171.723	4.5309		1	P.falciparum	1
10001049	LM	1.3	0.33	POS	POS	15.186	0.3007		1	P.falciparum	2
10001050	LM	0.4	0.36	POS	POS	13.429	0.2691		1	P.falciparum	1
10001051	LM	2	1.54	POS	POS	52.475	1.1635		1	P.falciparum	1
10001052	LM	2.2	0.8	POS	POS	39.813	0.7484		1	P.falciparum	1
10001053	LM	8.8	6.5	POS	POS	211.401	3.8367		1	P.falciparum	1
10001054	LM	-	NOT OBS	NEG	NEG	----	----	1
10001055	LM	1.9	0.77	POS	POS	26.707	0.5731		1	P.falciparum	1
10001056	LM	-	NOT OBS	NEG	NEG	<LoQ	----
10001057	LM	1	0.41	POS	POS	21.392	0.3669		1	P.falciparum	1
10001058	LM	1	3.48	POS	POS	143.148	3.2908		1	P.falciparum	1
10001060	LM	2.1	2.9	POS	POS	158.991	2.7555		1	P.falciparum	2
10001061	LM	9	10	POS	POS	483.241	8.707		1	P.falciparum	1
10001062	LM	-	NOT OBS	NEG	NEG	<LoQ	----
10001063	LM	-	NOT OBS	NEG	NEG	<LoQ	----
10001064	LM	-	NOT OBS	NEG	NEG	<LoQ	----
10001065	LM	-	NOT OBS	NEG	NEG	<LoQ	----
10001066	LM	0.2	0.1	POS	POS	1.484	0.0302		1	P.falciparum	0
10001067	LM	0.1	0.0033	POS	POS	0.282	0.0059		1	P.falciparum	1
10001068	LM	-	NOT OBS	NEG	NEG	----	----	1
10001069	LM	1.8	1.28	POS	POS	42.893	1.0832		1	P.falciparum	1
10001070	LM	2.5	1.28	POS	POS	42.412	1.0737		1	P.falciparum	1
10001071	LM	-	NOT OBS	NEG	NEG	----	----	1
10001072	LM	-	NOT OBS	NEG	NEG	----	----	1
10001073	LM	8.9	8.1	POS	POS	381.724	8.1565		1	P.falciparum	1
10001074	LM	1.8	1.18	POS	POS	44.967	0.9329		1	P.falciparum	1
10001075	LM	-	NOT OBS	NEG	NEG	<LoQ	----
10001076	LM	-	NOT OBS	NEG	NEG	<LoQ	----
10001077	LM	0.8	1.86	POS	POS	71.045	1.6037		1	P.falciparum	1
10001078	LM	0.5	0.33	POS	POS	9.044	0.2032		1	P.falciparum	1
10001080	LM	2.2	1.1	POS	POS	41.662	0.9136		1	P.falciparum	1
10001081	LM	7	2.96	POS	POS	108.221	2.4708		1	P.falciparum	1
10001082	LM	-	NOT OBS	NEG	NEG	<LoQ	----
10001083	LM	0.2	1.63	POS	POS	59.45	1.373		1	P.falciparum	1
10001084	LM	0.6	0.33	POS	POS	12.036	0.1705		1	P.falciparum	2
10001085	LM	-	NOT OBS	NEG	NEG	<LoQ	----
10001086	LM	8.8	5.6	POS	POS	213.898	4.5901		1	P.falciparum	1
10001087	LM	2.4	4.9	POS	POS	180.243	4.6816		1	P.falciparum	1
10001088	LM	1.9	3.29	POS	POS	72.656	3.0657		1	P.falciparum	1
10001089	LM	2.8	7.09	POS	POS	276.224	6.2494		1	P.falciparum	1
10001090	LM	27	33.6	POS	POS	1128.06	27.2478		1	P.falciparum	1
10001091	LM	1.3	0.47	POS	POS	7.464	0.1285		1	P.falciparum	2
10001092	LM	-	NOT OBS	NEG	NEG	----	----	1
10001093	LM	-	NOT OBS	NEG	NEG	<LoQ	----
10001094	LM	0.8	0.64	POS	POS	19.318	0.3525		1	P.falciparum	2
10001095	LM	-	NOT OBS	NEG	NEG	----	----	1
10001096	LM	0.7	0.35	POS	POS	24.782	0.3952		1	P.falciparum	2
10001097	LM	14.8	15.2	POS	POS	475.784	14.3741		1	P.falciparum	2
10001098	LM	2.2	0.97	POS	POS	35.46	0.8189		1	P.falciparum	1
10001099	LM	0.6	0.4	POS	POS	16.95	0.3279		1	P.falciparum	2
10001100	LM	-	NOT OBS	NEG	NEG	<LoQ	----
10001101	LM	-	NOT OBS	NEG	NEG	<LoQ	----
10001102	LM	Observed (% not given)	11.3	POS	POS	526.829	10.9301		1	P.falciparum	1
10001103	LM	-	NOT OBS	NEG	NEG	----	----	1
10001104	LM	NOT OBS	NOT OBS	NEG	NEG	<LoQ	----
10001105	LM	-	NOT OBS	NEG	NEG	<LoQ	----
20001001	LM	3.45	3.69	POS	POS	137.083	3.4357		1	P.falciparum	1
20001002	LM	0.33	0.028	POS	POS	0.608	0.0123		1	P.falciparum	1
20001004	LM	NOT OBS	NOT OBS	POS	POS	<LoQ	----
20001005	LM	19	12.9	POS	POS	642.335	12.2583		1	P.falciparum	1
20001006	LM	1.2	0.94	POS	POS	37.005	0.6561		1	P.falciparum	1
20001007	LM	-	NOT OBS	NEG	NEG	----	----	1
20001008	LM	NOT OBS	0.0075	POS	POS	0.196	0.0054		1	P.falciparum	1
20001009	LM	-	NOT OBS	NEG	NEG	<LoQ	----
20001010	LM	2.6	0.75	POS	POS	36.758	0.815		1	P.falciparum	1
20001011	LM	-	NOT OBS	NEG	NEG	<LoQ	----
20001012	LM	-	NOT OBS	NEG	NEG	<LoQ	----
20001013	LM	3.69	2.84	POS	POS	103.326	2.0959		1	P.falciparum	2
20001014	LM	NOT OBS	0.0067	POS	POS	0.043	0.0007		1	P.falciparum
20001015	LM	-	NOT OBS	NEG	NEG	<LoQ	----
20001016	LM	3.2	1.95	POS	POS	77.594	1.2741		1	P.falciparum	2
20001017	LM	-	NOT OBS	NEG	NEG	<LoQ	----
20001018	LM	4.2	16.4	POS	POS	694.953	14.8494		1	P.falciparum	1
20001019	LM	9	22.2	POS	POS	821.424	17.3296		1	P.falciparum	1
20001020	LM	1.28	0.48	POS	POS	10.11	0.2314		1	P.falciparum	1
20001021	LM	NOT OBS	NOT OBS	POS	POS	<LoQ	----
20001022	LM	1.5	0.43	POS	POS	17.261	0.3263		1	P.falciparum	1
20001023	LM	Observed (% not given)	31.25	POS	POS	1028.54	24.373		1	P.falciparum	1
20001024	LM	0.2	0.067	POS	POS	1.233	0.0245		1	P.falciparum	1
20001025	LM	2.6	3.76	POS	POS	114.5	3.7664		1	P.falciparum	1
20001026	LM	0.1	0.2	POS	POS	5.317	0.1192		1	P.falciparum	1
20001027	LM	NOT OBS	0.0083	POS	POS	0.197	0.004		1	P.falciparum	2
20001028	LM	-	NOT OBS	NEG	NEG	----	----	1
20001029	LM	0.69	0.2	POS	POS	11.91	0.1799		1	P.falciparum	1
20001030	LM	-	NOT OBS	NEG	NEG	----	----	1
20001031	LM	-	NOT OBS	NEG	NEG	<LoQ	----
20001032	LM	-	NOT OBS	NEG	NEG	----	----	1
20001033	LM	-	NOT OBS	NEG	NEG	<LoQ	----
20001034	LM	0.18	0.35	POS	POS	12.431	0.2845		1	P.falciparum	1
20001035	LM	1.36	0.1	POS	POS	3.063	0.0608		1	P.falciparum	1
20001036	LM	0.2	0.06	POS	POS	1.375	0.0262		1	P.falciparum	1
20001037	LM	0.2	0.025	POS	NEG	0.687	0.0149		1	P.falciparum	1
20001038	LM	0.2	NOT OBS	POS	NEG	<LoQ	----
20001039	LM	-	NOT OBS	NEG	NEG	<LoQ	----
20001040	LM	-	NOT OBS	NEG	NEG	<LoQ	----
20001041	LM	-	NOT OBS	NEG	NEG	<LoQ	----
20001042	LM	-	NOT OBS	NEG	NEG	<LoQ	----
20001043	LM	17	2.28	POS	POS	79.538	1.7481		1	P.falciparum	2
20001044	LM	NOT OBS	NOT OBS	NEG	POS	<LoQ	----
20001045	LM	NOT OBS	NOT OBS	POS	NEG	<LoQ	----
20001046	LM	3.73	3.97	POS	POS	157.093	3.5461		1	P.falciparum	1
20001047	LM	2	0.9	POS	POS	21.722	0.6427		1	P.falciparum	1
20001048	LM	1.35	0.19	POS	POS	6.185	0.1024		1	P.falciparum	1
20001049	LM	1.9	3.25	POS	POS	134.43	2.9807		1	P.falciparum	1
20001050	LM	1	3.15	POS	POS	167.615	2.8266		1	P.falciparum	1
20001051	LM	-	NOT OBS	NEG	NEG	<LoQ	----
20001052	LM	5.8	6.95	POS	POS	282.794	6.2289		1	P.falciparum	1
20001053	LM	1.8	1.91	POS	POS	77.308	1.2842		1	P.falciparum	2
20001054	LM	2.4	2.13	POS	POS	88.23	1.7506		1	P.falciparum	1
20001055	LM	3.33	10.19	POS	POS	157.371	9.6546		1	P.falciparum	1
20001056	LM	NOT OBS	NOT OBS	POS	POS	----	----	1
20001057	LM	-	NOT OBS	NEG	NEG	<LoQ	----
20001058	LM	0.6	0.23	POS	POS	7.909	0.2765		1	P.falciparum	1
20001059	LM	0.3	0.08	POS	POS	5.078	0.1151		1	P.falciparum	1
20001060	LM	2.7	1.92	POS	POS	62.052	1.9953		1	P.falciparum	1
20001061	LM	-	NOT OBS	NEG	NEG	<LoQ	----
20001062	LM	2.07	1.4	POS	POS	46.709	1.557		1	P.falciparum	1
20001063	LM	-	NOT OBS	NEG	NEG	<LoQ	----
20001064	LM	-	NOT OBS	NEG	NEG	<LoQ	----
20001065	LM	2.63	1.1	POS	POS	58.292	1.2482		1	P.falciparum	1
20001067	LM	-	NOT OBS	NEG	NEG	----	----	1
20001068	LM	1	0.13	POS	POS	4.059	0.1331		1	P.falciparum	1
20001069	LM	1.7	0.58	POS	POS	28.678	0.5233		1	P.falciparum	1
20001070	LM	-	NOT OBS	NEG	NEG	<LoQ	----
20001071	LM	-	NOT OBS	NEG	NEG	<LoQ	----
20001072	LM	0.1	1.05	POS	POS	47.753	0.9766		1	P.falciparum	1
20001073	LM	1.09	0.33	POS	POS	9.816	0.1971		1	P.falciparum	1
20001074	LM	10.4	3.88	POS	POS	147.135	4.0311		1	P.falciparum	1
20001075	LM	1.9	1.23	POS	POS	56.09	1.2465		1	P.falciparum	1
20001076	LM	1.55	1.69	POS	POS	57.192	1.5499		1	P.falciparum	1
20001077	LM	1.9	0.75	POS	POS	22.161	0.5302		1	P.falciparum	2
20001080	LM	2.97	2.45	POS	POS	88.769	2.336		1	P.falciparum	1
20001081	LM	0.86	0.41	POS	POS	18.537	0.3628		1	P.falciparum	1
20001082	LM	2.04	2	POS	POS	86.126	1.5745		1	P.falciparum	1
20001083	LM	NOT OBS	0.02	POS	POS	0.522	0.0166		1	P.falciparum	2
20001084	LM	1.8	2.08	POS	POS	107.441	2.0045		1	P.falciparum	1
20001085	LM	1.2	0.38	POS	POS	21.023	0.4171		1	P.falciparum	1
20001086	LM	NOT OBS	0.13	NEG	POS	2.946	0.0667		1	P.ovale	1
20001087	LM	1.23	0.15	POS	POS	4.111	0.1129		1	P.falciparum	1
20001088	LM	5.7	6.84	POS	POS	280.896	5.9261		1	P.falciparum	1
20001089	LM	0.1	0.0125	NEG	NEG	0.311	0.0056		1	P.ovale	1
20001090	LM	3.6	2	POS	POS	52.614	2.1046		1	P.falciparum	1
20001091	LM	Observed (% not given)	4.8	POS	POS	133.784	4.1939		1	P.falciparum	2
20001092	LM	1.29	0.65	POS	POS	25.124	0.545		1	P.falciparum	1
20001093	LM	0.17	0.05	POS	POS	1.17	0.0626		1	P.falciparum	1
20001094	LM	6.9	28.4	POS	POS	532.787	26.5068		1	P.falciparum	1

## Sheet: XN-30 Scattergrams 
SampleNo	XN-30 Scattergram	MI-RBC#(10^3/uL)	MI-RBC Abn Scattergram	MI-RBC Present
10001003		924.815	0	1
10001004		76.801	0	1
10001005		115.092	0	1
10001006		7.048	0	1
10001007		60.195	0	1
10001008		----	1	0
10001009		<LoQ	0	0
10001010		<LoQ	0	0
10001011		138.94	0	1
10001012		<LoQ	0	0
10001013		<LoQ	0	0
10001014		219.425	0	1
10001015		8.125	0	1
10001016		42.147	0	1
10001017		0.679	0	1
10001018		----	1	0
10001019		----	1	0
10001020		<LoQ	0	0
10001021		<LoQ	0	0
10001022		<LoQ	0	0
10001023		6.723	0	1
10001024		----	1	0
10001025		1.443	0	1
10001026		6.53	0	1
10001027		11.487	0	1
10001028		72.984	0	1
10001029		2.719	0	1
10001030		3.429	0	1
10001031		13.935	0	1
10001032		287.23	0	1
10001033		<LoQ	0	0
10001034		----	1	0
10001035		1.006	0	1
10001036		<LoQ	0	0
10001037		<LoQ	0	0
10001038		<LoQ	0	0
10001039		171.105	0	1
10001040		158.77	0	1
10001041		----	1	0
10001042		37.425	0	1
10001043		2.188	0	1
10001044		39.481	0	1
10001045		70.789	0	1
10001046		0.138	0	1
10001047		13.451	0	1
10001048		171.723	0	1
10001049		15.186	0	1
10001050		13.429	0	1
10001051		52.475	0	1
10001052		39.813	0	1
10001053		211.401	0	1
10001054		----	1	0
10001055		26.707	0	1
10001056		<LoQ	0	0
10001057		21.392	0	1
10001058		143.148	0	1
10001060		158.991	0	1
10001061		483.241	0	1
10001062		<LoQ	0	0
10001063		<LoQ	0	0
10001064		<LoQ	0	0
10001065		<LoQ	0	0
10001066		1.484	0	1
10001067		0.282	0	1
10001068		----	1	0
10001069		42.893	0	1
10001070		42.412	0	1
10001071		----	1	0
10001072		----	1	0
10001073		381.724	0	1
10001074		44.967	0	1
10001075		<LoQ	0	0
10001076		<LoQ	0	0
10001077		71.045	0	1
10001078		9.044	0	1
10001080		41.662	0	1
10001081		108.221	0	1
10001082		<LoQ	0	0
10001083		59.45	0	1
10001084		12.036	0	1
10001085		<LoQ	0	0
10001086		213.898	0	1
10001087		180.243	0	1
10001088		72.656	0	1
10001089		276.224	0	1
10001090		1128.06	0	1
10001091		7.464	0	1
10001092		----	1	0
10001093		<LoQ	0	0
10001094		19.318	0	1
10001095		----	1	0
10001096		24.782	0	1
10001097		475.784	0	1
10001098		35.46	0	1
10001099		16.95	0	1
10001100		<LoQ	0	0
10001101		<LoQ	0	0
10001102		526.829	0	1
10001103		----	1	0
10001104		<LoQ	0	0
10001105		<LoQ	0	0
20001001		137.083	0	1
20001002		0.608	0	1
20001004		<LoQ	0	0
20001005		642.335	0	1
20001006		37.005	0	1
20001007		----	1	0
20001008		0.196	0	1
20001009		<LoQ	0	0
20001010		36.758	0	1
20001011		<LoQ	0	0
20001012		<LoQ	0	0
20001013		103.326	0	1
20001014		0.043	0	1
20001015		<LoQ	0	0
20001016		77.594	0	1
20001017		<LoQ	0	0
20001018		694.953	0	1
20001019		821.424	0	1
20001020		10.11	0	1
20001021		<LoQ	0	0
20001022		17.261	0	1
20001023		1028.54	0	1
20001024		1.233	0	1
20001025		114.5	0	1
20001026		5.317	0	1
20001027		0.197	0	1
20001028		----	1	0
20001029		11.91	0	1
20001030		----	1	0
20001031		<LoQ	0	0
20001032		----	1	0
20001033		<LoQ	0	0
20001034		12.431	0	1
20001035		3.063	0	1
20001036		1.375	0	1
20001037		0.687	0	1
20001038		<LoQ	0	0
20001039		<LoQ	0	0
20001040		<LoQ	0	0
20001041		<LoQ	0	0
20001042		<LoQ	0	0
20001043		79.538	0	1
20001044		<LoQ	0	0
20001045		<LoQ	0	0
20001046		157.093	0	1
20001047		21.722	0	1
20001048		6.185	0	1
20001049		134.43	0	1
20001050		167.615	0	1
20001051		<LoQ	0	0
20001052		282.794	0	1
20001053		77.308	0	1
20001054		88.23	0	1
20001055		157.371	0	1
20001056		----	1	0
20001057		<LoQ	0	0
20001058		7.909	0	1
20001059		5.078	0	1
20001060		62.052	0	1
20001061		<LoQ	0	0
20001062		46.709	0	1
20001063		<LoQ	0	0
20001064		<LoQ	0	0
20001065		58.292	0	1
20001067		----	1	0
20001068		4.059	0	1
20001069		28.678	0	1
20001070		<LoQ	0	0
20001071		<LoQ	0	0
20001072		47.753	0	1
20001073		9.816	0	1
20001074		147.135	0	1
20001075		56.09	0	1
20001076		57.192	0	1
20001077		22.161	0	1
20001080		88.769	0	1
20001081		18.537	0	1
20001082		86.126	0	1
20001083		0.522	0	1
20001084		107.441	0	1
20001085		21.023	0	1
20001086		2.946	0	1
20001087		4.111	0	1
20001088		280.896	0	1
20001089		0.311	0	1
20001090		52.614	0	1
20001091		133.784	0	1
20001092		25.124	0	1
20001093		1.17	0	1
20001094		532.787	0	1
