# Supplementary material for: Evaluation of automated malaria diagnosis using the Sysmex XN-30 analyser in a clinical setting
Source: Malar J. 2019 Jan 22;18:15. doi: 10.1186/s12936-019-2655-8 (PMC6341646; doi:10.1186/s12936-019-2655-8)
Supplement: Supplementary file 2 — Additional file 2: Table S1. WB mode data and M scattergrams. Table S2. LM mode data and M scattergrams. Table S3. All modes precision data. [file 12936_2019_2655_MOESM2_ESM.zip › Additional file 2, Table S1 WB mode.xlsx]

## Sheet: Comparative data-Susp malaria
Sample No.	Mode	Routine laboratory microscopy % parasitaemia	Expert microscopy % parasitaemia	Routine laboratory RDT	Research laboratory RDT	MI-RBC# 10^3/uL	MI-RBC%	Abnormal MI-RBC scattergram flag (indeterminate)	Abnormal MI-RBC scattergram	Expert microscopy species	XN-30 species 1=correct 2=P. falciparum correct, but P.other incorrect 0= incorrect
10001003	WB	9.2	26.6	POS	POS	956.71	24.8496		1	P.falciparum	1
10001004	WB	2.1	1.53	POS	POS	65.72	1.561		1	P.falciparum	1
10001005	WB	3.1	2.5	POS	POS	119.071	2.6519		1	P.falciparum	1
10001006	WB	0.8	0.23	POS	POS	6.979	0.1604		1	P.falciparum
10001007	WB	2	1.37	POS	POS	60.714	1.4595		1	P.falciparum	1
10001008	WB	-	NOT OBS	NEG	NEG	----	----	1
10001009	WB	-	NOT OBS	NEG	NEG	<LoQ	----
10001010	WB	-	NOT OBS	NEG	NEG	<LoQ	----
10001011	WB	4.33	4.2	POS	POS	139.915	3.8544		1	P.falciparum	1
10001012	WB	-	NOT OBS	NEG	NEG	<LoQ	----
10001013	WB	-	NOT OBS	NEG	NEG	<LoQ	----
10001014	WB	3.8	3.9	POS	POS	226.613	4.0108		1	P.falciparum	1
10001015	WB	1.6	0.25	POS	POS	7.917	0.1455		1	P.falciparum	2
10001016	WB	1.5	1.5	POS	POS	42.227	1.1382		1	P.falciparum	0
10001017	WB	0.1	0.02	POS	POS	0.556	0.0107		1	P.falciparum	1
10001018	WB	-	NOT OBS	NEG	NEG	<LoQ	----
10001019	WB	-	NOT OBS	NEG	NEG	----	----	1
10001020	WB	-	NOT OBS	NEG	NEG	<LoQ	----
10001021	WB	-	NOT OBS	NEG	NEG	<LoQ	----
10001022	WB	-	NOT OBS	NEG	NEG	<LoQ	----
10001023	WB	0.9	0.23	POS	POS	6.743	0.1351		1	P.falciparum	1
10001024	WB	-	NOT OBS	NEG	NEG	----	----	1
10001025	WB	0.3	0.025	POS	POS	1.157	0.0211		1	P.falciparum	1
10001026	WB	0.4	0.18	POS	POS	6.517	0.1369		1	P.falciparum	1
10001027	WB	0.5	0.25	POS	POS	11.13	0.1932		1	P.falciparum	1
10001028	WB	2.3	1.9	POS	POS	53.816	1.6258		1	P.falciparum	1
10001029	WB	1.3	0.075	POS	POS	2.65	0.0504		1	P.falciparum	1
10001030	WB	0.5	0.06	POS	POS	3.597	0.0734		1	P.falciparum	1
10001031	WB	0.4	0.28	POS	POS	14.183	0.2759		1	P.falciparum	1
10001032	WB	4.8	6.6	POS	POS	294.264	6.3147		1	P.falciparum	1
10001033	WB	-	NOT OBS	NEG	NEG	<LoQ	----
10001034	WB	-	NOT OBS	NEG	NEG	<LoQ	----
10001035	WB	1.1	0.038	POS	POS	1.01	0.0171		1	P.falciparum	1
10001036	WB	-	NOT OBS	NEG	NEG	<LoQ	----
10001037	WB	-	NOT OBS	NEG	NEG	<LoQ	----
10001038	WB	-	NOT OBS	NEG	NEG	<LoQ	----
10001039	WB	3.3	3.1	POS	POS	172.108	3.2596		1	P.falciparum	1
10001040	WB	3.9	3.8	POS	POS	188.826	3.8224		1	P.falciparum	1
10001041	WB	NOT OBS	NOT OBS	POS	POS	----	----	1
10001042	WB	1.6	0.74	POS	POS	39.068	0.7631		1	P.falciparum	1
10001043	WB	1.2	0.088	POS	POS	2.087	0.0427		1	P.falciparum	2
10001044	WB	2.3	1	POS	POS	40.381	0.7633		1	P.falciparum	1
10001045	WB	2.1	1.6	POS	POS	76.273	1.3818		1	P.falciparum	1
10001046	WB	0.1	0.01	POS	POS	0.139	0.0033		1	P.falciparum	1
10001047	WB	2.6	0.275	POS	POS	16.068	0.2518		1	P.falciparum	1
10001048	WB	5.3	5.4	POS	POS	173.807	4.6473		1	P.falciparum	1
10001049	WB	1.3	0.33	POS	POS	15.389	0.3012		1	P.falciparum	2
10001050	WB	0.4	0.36	POS	POS	13.51	0.2702		1	P.falciparum	1
10001051	WB	2	1.54	POS	POS	54.012	1.1976		1	P.falciparum	1
10001052	WB	2.2	0.8	POS	POS	39.156	0.7374		1	P.falciparum	1
10001053	WB	8.8	6.5	POS	POS	211.409	3.8508		1	P.falciparum	1
10001054	WB	-	NOT OBS	NEG	NEG	----	----	1
10001055	WB	1.9	0.77	POS	POS	26.588	0.5755		1	P.falciparum	1
10001056	WB	-	NOT OBS	NEG	NEG	<LoQ	----
10001057	WB	1	0.41	POS	POS	21.635	0.3667		1	P.falciparum	1
10001058	WB	1	3.48	POS	POS	134.331	3.2214		1	P.falciparum	1
10001060	WB	2.1	2.9	POS	POS	151.227	2.6861		1	P.falciparum	2
10001061	WB	9	10	POS	POS	480.415	8.7827		1	P.falciparum	1
10001062	WB	-	NOT OBS	NEG	NEG	<LoQ	----
10001063	WB	-	NOT OBS	NEG	NEG	<LoQ	----
10001064	WB	-	NOT OBS	NEG	NEG	<LoQ	----
10001065	WB	-	NOT OBS	NEG	NEG	<LoQ	----
10001066	WB	0.2	0.1	POS	POS	1.464	0.0297		1	P.falciparum	2
10001067	WB	0.1	0.0033	POS	POS	0.208	0.0043		1	P.falciparum	1
10001068	WB	-	NOT OBS	NEG	NEG	----	----	1
10001069	WB	1.8	1.28	POS	POS	43.327	1.0914		1	P.falciparum	1
10001070	WB	2.5	1.28	POS	POS	42.499	1.0759		1	P.falciparum	1
10001071	WB	-	NOT OBS	NEG	NEG	----	----	1
10001072	WB	-	NOT OBS	NEG	NEG	----	----	1
10001073	WB	8.9	8.1	POS	POS	387.501	8.2799		1	P.falciparum	1
10001074	WB	1.8	1.18	POS	POS	45.146	0.9465		1	P.falciparum	1
10001075	WB	-	NOT OBS	NEG	NEG	<LoQ	----
10001076	WB	-	NOT OBS	NEG	NEG	<LoQ	----
10001077	WB	0.8	1.86	POS	POS	70.753	1.59		1	P.falciparum	1
10001078	WB	0.5	0.33	POS	POS	9.043	0.2037		1	P.falciparum	1
10001080	WB	2.2	1.1	POS	POS	42.156	0.9286		1	P.falciparum	1
10001081	WB	7	2.96	POS	POS	107.267	2.4546		1	P.falciparum	1
10001082	WB	-	NOT OBS	NEG	NEG	<LoQ	----
10001083	WB	0.2	1.63	POS	POS	59.778	1.3934		1	P.falciparum	1
10001084	WB	0.6	0.33	POS	POS	11.798	0.1669		1	P.falciparum	2
10001085	WB	-	NOT OBS	NEG	NEG	<LoQ	----
10001086	WB	8.8	5.6	POS	POS	215.73	4.5706		1	P.falciparum	1
10001087	WB	2.4	4.9	POS	POS	179.462	4.6735		1	P.falciparum	1
10001088	WB	1.9	3.29	POS	POS	74.38	3.0863		1	P.falciparum	1
10001089	WB	2.8	7.09	POS	POS	278.671	6.1653		1	P.falciparum	1
10001090	WB	27	33.6	POS	POS	1135.72	27.6332		1	P.falciparum	1
10001091	WB	1.3	0.47	POS	POS	7.387	0.1278		1	P.falciparum	2
10001092	WB	-	NOT OBS	NEG	NEG	----	----	1
10001093	WB	-	NOT OBS	NEG	NEG	<LoQ	----
10001094	WB	0.8	0.64	POS	POS	19.54	0.3592		1	P.falciparum
10001095	WB	-	NOT OBS	NEG	NEG	----	----	1
10001096	WB	0.7	0.35	POS	POS	24.975	0.4022		1	P.falciparum	2
10001097	WB	14.8	15.2	POS	POS	485.437	14.4906		1	P.falciparum	1
10001098	WB	2.2	0.97	POS	POS	35.339	0.8143		1	P.falciparum	1
10001099	WB	0.6	0.4	POS	POS	16.56	0.3216		1	P.falciparum	2
10001100	WB	-	NOT OBS	NEG	NEG	<LoQ	----
10001101	WB	-	NOT OBS	NEG	NEG	<LoQ	----
10001102	WB	Observed ( % not given)	11.3	POS	POS	392.559	9.9888		1	P.falciparum	1
10001103	WB	-	NOT OBS	NEG	NEG	<LoQ	----
10001104	WB	NOT OBS	NOT OBS	NEG	NEG	<LoQ	----
10001105	WB	-	NOT OBS	NEG	NEG	<LoQ	----
20001001	WB	3.45	3.69	POS	POS	137.828	3.3864		1	P.falciparum	1
20001002	WB	0.33	0.028	POS	POS	0.615	0.0122		1	P.falciparum	1
20001004	WB	NOT OBS	NOT OBS	POS	POS	<LoQ	----
20001005	WB	19	12.9	POS	POS	653.364	12.4926		1	P.falciparum	1
20001006	WB	1.2	0.94	POS	POS	37.346	0.6518		1	P.falciparum	1
20001007	WB	-	NOT OBS	NEG	NEG	<LoQ	----
20001008	WB	NOT OBS	0.0075	POS	POS	0.189	0.0053		1	P.falciparum	1
20001009	WB	-	NOT OBS	NEG	NEG	<LoQ	----
20001010	WB	2.6	0.75	POS	POS	37.015	0.8262		1	P.falciparum	1
20001011	WB	-	NOT OBS	NEG	NEG	<LoQ	----
20001012	WB	-	NOT OBS	NEG	NEG	<LoQ	----
20001013	WB	3.69	2.84	POS	POS	104.203	2.1009		1	P.falciparum	2
20001014	WB	NOT OBS	0.0067	POS	POS	0.045	0.0007		1	P.falciparum	1
20001015	WB	-	NOT OBS	NEG	NEG	<LoQ	----
20001016	WB	3.2	1.95	POS	POS	78.12	1.2807		1	P.falciparum	2
20001017	WB	-	NOT OBS	NEG	NEG	<LoQ	----
20001018	WB	4.2	16.4	POS	POS	700.152	14.7091		1	P.falciparum	1
20001019	WB	9	22.2	POS	POS	827.652	17.2787		1	P.falciparum	1
20001020	WB	1.28	0.48	POS	POS	10.022	0.2257		1	P.falciparum	2
20001021	WB	NOT OBS	NOT OBS	POS	POS	<LoQ	----
20001022	WB	1.5	0.43	POS	POS	17.292	0.322		1	P.falciparum	1
20001023	WB	Observed ( % not given)	31.25	POS	POS	1040.63	24.836		1	P.falciparum	1
20001024	WB	0.2	0.067	POS	POS	1.236	0.0243		1	P.falciparum	1
20001025	WB	2.6	3.76	POS	POS	115.905	3.7149		1	P.falciparum	2
20001026	WB	0.1	0.2	POS	POS	5.42	0.1191		1	P.falciparum	1
20001027	WB	NOT OBS	0.0083	POS	POS	0.166	0.0033		1	P.falciparum	2
20001028	WB	-	NOT OBS	NEG	NEG	----	----	1
20001029	WB	0.69	0.2	POS	POS	11.953	0.1781		1	P.falciparum	1
20001030	WB	-	NOT OBS	NEG	NEG	----	----	1
20001031	WB	-	NOT OBS	NEG	NEG	<LoQ	----
20001032	WB	-	NOT OBS	NEG	NEG	----	----	1
20001033	WB	-	NOT OBS	NEG	NEG	<LoQ	----
20001034	WB	0.18	0.35	POS	POS	12.793	0.2948		1	P.falciparum	1
20001035	WB	1.36	0.1	POS	POS	3.022	0.0587		1	P.falciparum	1
20001036	WB	0.2	0.06	POS	POS	1.353	0.0258		1	P.falciparum	1
20001037	WB	0.2	0.025	POS	NEG	0.64	0.0137		1	P.falciparum	1
20001038	WB	0.2	NOT OBS	POS	NEG	<LoQ	----
20001039	WB	-	NOT OBS	NEG	NEG	<LoQ	----
20001040	WB	-	NOT OBS	NEG	NEG	<LoQ	----
20001041	WB	-	NOT OBS	NEG	NEG	<LoQ	----
20001042	WB	-	NOT OBS	NEG	NEG	<LoQ	----
20001043	WB	17	2.28	POS	POS	77.561	1.7313		1	P.falciparum	2
20001044	WB	NOT OBS	NOT OBS	NEG	POS	<LoQ	----
20001045	WB	NOT OBS	NOT OBS	POS	NEG	<LoQ	----
20001046	WB	3.73	3.97	POS	POS	153.03	3.4701		1	P.falciparum	1
20001047	WB	2	0.9	POS	POS	22.098	0.648		1	P.falciparum	1
20001048	WB	1.35	0.19	POS	POS	6.225	0.1037		1	P.falciparum	1
20001049	WB	1.9	3.25	POS	POS	135.637	3.0008		1	P.falciparum	1
20001050	WB	1	3.15	POS	POS	168.524	2.8371		1	P.falciparum	1
20001051	WB	-	NOT OBS	NEG	NEG	<LoQ	----
20001052	WB	5.8	6.95	POS	POS	289.661	6.2833		1	P.falciparum	1
20001053	WB	1.8	1.91	POS	POS	78.986	1.3142		1	P.falciparum	2
20001054	WB	2.4	2.13	POS	POS	89.791	1.7606		1	P.falciparum	1
20001055	WB	3.33	10.19	POS	POS	157.017	9.4589		1	P.falciparum	1
20001056	WB	NOT OBS	NOT OBS	POS	POS	<LoQ	----
20001057	WB	-	NOT OBS	NEG	NEG	<LoQ	----
20001058	WB	0.6	0.23	POS	POS	7.901	0.2715		1	P.falciparum
20001059	WB	0.3	0.08	POS	POS	5.04	0.112		1	P.falciparum	1
20001060	WB	2.7	1.92	POS	POS	62.391	2.0456		1	P.falciparum	1
20001061	WB	-	NOT OBS	NEG	NEG	<LoQ	----
20001062	WB	2.07	1.4	POS	POS	47.12	1.5759		1	P.falciparum	1
20001063	WB	-	NOT OBS	NEG	NEG	<LoQ	----
20001064	WB	-	NOT OBS	NEG	NEG	<LoQ	----
20001065	WB	2.63	1.1	POS	POS	58.565	1.2649		1	P.falciparum	1
20001067	WB	-	NOT OBS	NEG	NEG	----	----	1
20001068	WB	1	0.13	POS	POS	3.994	0.1323		1	P.falciparum	1
20001069	WB	1.7	0.58	POS	POS	27.976	0.5279		1	P.falciparum	1
20001070	WB	-	NOT OBS	NEG	NEG	<LoQ	----
20001071	WB	-	NOT OBS	NEG	NEG	<LoQ	----
20001072	WB	0.1	1.05	POS	POS	48.128	0.9944		1	P.falciparum	1
20001073	WB	1.09	0.33	POS	POS	9.881	0.2025		1	P.falciparum	1
20001074	WB	10.4	3.88	POS	POS	149.622	3.9583		1	P.falciparum	1
20001075	WB	1.9	1.23	POS	POS	57.064	1.2325		1	P.falciparum	1
20001076	WB	1.55	1.69	POS	POS	57.386	1.5344		1	P.falciparum	1
20001077	WB	1.9	0.75	POS	POS	22.25	0.5211		1	P.falciparum	2
20001080	WB	2.97	2.45	POS	POS	89.323	2.3819		1	P.falciparum	1
20001081	WB	0.86	0.41	POS	POS	18.449	0.3582		1	P.falciparum	1
20001083	WB	NOT OBS	0.02	POS	POS	0.488	0.0154		1	P.falciparum	2
20001084	WB	1.8	2.08	POS	POS	107.082	1.9978		1	P.falciparum	1
20001085	WB	1.2	0.38	POS	POS	21.409	0.4256		1	P.falciparum	1
20001086	WB	NOT OBS	0.13	NEG	POS	2.846	0.0628		1	P. ovale	1
20001087	WB	1.23	0.15	POS	POS	4.266	0.1182		1	P.falciparum	1
20001088	WB	5.7	6.84	POS	POS	282.261	5.856		1	P.falciparum	1
20001089	WB	0.1	0.0125	NEG	NEG	0.255	0.0046		1	P. ovale	2
20001090	WB	3.6	2	POS	POS	53.749	2.1849		1	P.falciparum	1
20001091	WB	NO %	4.8	POS	POS	135.771	4.3377		1	P.falciparum	2
20001092	WB	1.29	0.65	POS	POS	25.886	0.5652		1	P.falciparum	1
20001093	WB	0.17	0.05	POS	POS	1.173	0.0627		1	P.falciparum	1
20001094	WB	6.9	28.4	POS	POS	542.117	27.1059		1	P.falciparum	1

## Sheet: XN-30 Scattergrams
SampleNo	XN-30 Scattergram		MI-RBC#(10^3/uL)	MI-RBC Abn Scattergram	MI-RBC present
10001003			956.71	0	1
10001004			65.72	0	1
10001005			119.071	0	1
10001006			6.979	0	1
10001007			60.714	0	1
10001008			----	1	0
10001009			<LoQ	0	0
10001010			<LoQ	0	0
10001011			139.915	0	1
10001012			<LoQ	0	0
10001013			<LoQ	0	0
10001014			226.613	0	1
10001015			7.917	0	1
10001016			42.227	0	1
10001017			0.556	0	1
10001018			<LoQ	0	0
10001019			----	1	0
10001020			<LoQ	0	0
10001021			<LoQ	0	0
10001022			<LoQ	0	0
10001023			6.743	0	1
10001024			----	1	0
10001025			1.157	0	1
10001026			6.517	0	1
10001027			11.13	0	1
10001028			53.816	0	1
10001029			2.65	0	1
10001030			3.597	0	1
10001031			14.183	0	1
10001032			294.264	0	1
10001033			<LoQ	0	0
10001034			<LoQ	0	0
10001035			1.01	0	1
10001036			<LoQ	0	0
10001037			<LoQ	0	0
10001038			<LoQ	0	0
10001039			172.108	0	1
10001040			188.826	0	1
10001041			----	1	0
10001042			39.068	0	1
10001043			2.087	0	1
10001044			40.381	0	1
10001045			76.273	0	1
10001046			0.139	0	1
10001047			16.068	0	1
10001048			173.807	0	1
10001049			15.389	0	1
10001050			13.51	0	1
10001051			54.012	0	1
10001052			39.156	0	1
10001053			211.409	0	1
10001054			----	1	0
10001055			26.588	0	1
10001056			<LoQ	0	0
10001057			21.635	0	1
10001058			134.331	0	1
10001060			151.227	0	1
10001061			480.415	0	1
10001062			<LoQ	0	0
10001063			<LoQ	0	0
10001064			<LoQ	0	0
10001065			<LoQ	0	0
10001066			1.464	0	1
10001067			0.208	0	1
10001068			----	1	0
10001069			43.327	0	1
10001070			42.499	0	1
10001071			----	1	0
10001072			----	1	0
10001073			387.501	0	1
10001074			45.146	0	1
10001075			<LoQ	0	0
10001076			<LoQ	0	0
10001077			70.753	0	1
10001078			9.043	0	1
10001080			42.156	0	1
10001081			107.267	0	1
10001082			<LoQ	0	0
10001083			59.778	0	1
10001084			11.798	0	1
10001085			<LoQ	0	0
10001086			215.73	0	1
10001087			179.462	0	1
10001088			74.38	0	1
10001089			278.671	0	1
10001090			1135.72	0	1
10001091			7.387	0	1
10001092			----	1	0
10001093			<LoQ	0	0
10001094			19.54	0	1
10001095			----	1	0
10001096			24.975	0	1
10001097			485.437	0	1
10001098			35.339	0	1
10001099			16.56	0	1
10001100			<LoQ	0	0
10001101			<LoQ	0	0
10001102			392.559	0	1
10001103			<LoQ	0	0
10001104			<LoQ	0	0
10001105			<LoQ	0	0
20001001			137.828	0	1
20001002			0.615	0	1
20001004			<LoQ	0	0
20001005			653.364	0	1
20001006			37.346	0	1
20001007			<LoQ	0	0
20001008			0.189	0	1
20001009			<LoQ	0	0
20001010			37.015	0	1
20001011			<LoQ	0	0
20001012			<LoQ	0	0
20001013			104.203	0	1
20001014			0.045	0	1
20001015			<LoQ	0	0
20001016			78.12	0	1
20001017			<LoQ	0	0
20001018			700.152	0	1
20001019			827.652	0	1
20001020			10.022	0	1
20001021			<LoQ	0	0
20001022			17.292	0	1
20001023			1040.63	0	1
20001024			1.236	0	1
20001025			115.905	0	1
20001026			5.42	0	1
20001027			0.166	0	1
20001028			----	1	0
20001029			11.953	0	1
20001030			----	1	0
20001031			<LoQ	0	0
20001032			----	1	0
20001033			<LoQ	0	0
20001034			12.793	0	1
20001035			3.022	0	1
20001036			1.353	0	1
20001037			0.64	0	1
20001038			<LoQ	0	0
20001039			<LoQ	0	0
20001040			<LoQ	0	0
20001041			<LoQ	0	0
20001042			<LoQ	0	0
20001043			77.561	0	1
20001044			<LoQ	0	0
20001045			<LoQ	0	0
20001046			153.03	0	1
20001047			22.098	0	1
20001048			6.225	0	1
20001049			135.637	0	1
20001050			168.524	0	1
20001051			<LoQ	0	0
20001052			289.661	0	1
20001053			78.986	0	1
20001054			89.791	0	1
20001055			157.017	0	1
20001056			<LoQ	0	0
20001057			<LoQ	0	0
20001058			7.901	0	1
20001059			5.04	0	1
20001060			62.391	0	1
20001061			<LoQ	0	0
20001062			47.12	0	1
20001063			<LoQ	0	0
20001064			<LoQ	0	0
20001065			58.565	0	1
20001067			----	1	0
20001068			3.994	0	1
20001069			27.976	0	1
20001070			<LoQ	0	0
20001071			<LoQ	0	0
20001072			48.128	0	1
20001073			9.881	0	1
20001074			149.622	0	1
20001075			57.064	0	1
20001076			57.386	0	1
20001077			22.25	0	1
20001080			89.323	0	1
20001081			18.449	0	1
20001083			0.488	0	1
20001084			107.082	0	1
20001085			21.409	0	1
20001086			2.846	0	1
20001087			4.266	0	1
20001088			282.261	0	1
20001089			0.255	0	1
20001090			53.749	0	1
20001091			135.771	0	1
20001092			25.886	0	1
20001093			1.173	0	1
20001094			542.117	0	1
